# Supplementary material for: Metabolite and Bioactive Compounds Profiling of Meteora Sea Buckthorn Berries through High-Resolution NMR Analysis
Source: Metabolites. 2021 Nov 30;11(12):822. doi: 10.3390/metabo11120822 (PMC8705651; doi:10.3390/metabo11120822)
Supplement: Supplementary file 1 [file metabolites-11-00822-s001.zip]

Archive with 1 entries (1 files):
- metabolites-1443941-supplementary.pdf
